# Supplementary material for: The pelvic flexure separates distinct microbial communities in the equine hindgut
Source: Sci Rep. 2021 Feb 22;11:4332. doi: 10.1038/s41598-021-83783-z (PMC7900177; doi:10.1038/s41598-021-83783-z)
Supplement: Supplementary file 1 — Supplementary Information [file 41598_2021_83783_MOESM1_ESM.xlsx]

## Sheet: Table S1
Table S1. Frequency of each feature/taxonomic classification for each animal at the phylum level.
animal ID/body site	feature/taxonomic classification
	Unassigned;__	k__Archaea;__	k__Archaea;p__Euryarchaeota	k__Bacteria;__	k__Bacteria;p__Actinobacteria	k__Bacteria;p__Armatimonadetes	k__Bacteria;p__Bacteroidetes	k__Bacteria;p__Chloroflexi	k__Bacteria;p__Cyanobacteria	k__Bacteria;p__Deferribacteres	k__Bacteria;p__Elusimicrobia	k__Bacteria;p__Fibrobacteres	k__Bacteria;p__Firmicutes	k__Bacteria;p__Fusobacteria	k__Bacteria;p__Lentisphaerae	k__Bacteria;p__Planctomycetes	k__Bacteria;p__Proteobacteria	k__Bacteria;p__SR1	k__Bacteria;p__Spirochaetes	k__Bacteria;p__Synergistetes	k__Bacteria;p__TM7	k__Bacteria;p__Tenericutes	k__Bacteria;p__Verrucomicrobia	k__Bacteria;p__[Thermi]
P1 - Cecum	0	0	0	3805	11	0	51427	2	16	0	0	28	25378	0	0	15	426	45	5487	84	0	228	2349	0
P1 - Ventral Colon	6	0	0	1418	32	0	52260	13	18	0	0	0	31640	0	0	87	1417	38	6108	78	0	203	5824	0
P1 - Dorsal Colon	8	0	10589	2245	249	0	25046	120	57	0	31	50	24717	0	20	180	342	3	8682	0	0	349	11220	0
P1- Fecal	0	0	1201	2353	434	0	36938	119	507	0	0	243	24428	0	56	193	1059	41	7749	0	0	384	12772	10
P2 - Cecum	0	0	0	3365	28	0	56825	19	32	0	37	0	25317	0	0	48	514	5	7628	98	0	318	5365	0
P2 - Ventral Colon	0	0	122	1906	61	0	54656	92	37	0	18	0	29498	15	0	89	492	16	10779	26	0	276	5651	0
P2 - Dorsal Colon	0	0	4263	1269	110	0	22326	79	107	0	31	0	17352	0	8	206	279	0	7860	0	8	161	8526	0
P2- Fecal	4	0	2086	3689	181	24	34515	74	161	0	26	254	30326	31	70	213	406	0	8633	0	0	434	10231	0
P3 - Cecum	0	0	0	1891	49	0	56504	8	0	0	0	0	24377	0	0	72	281	91	10523	67	0	114	2302	0
P3 - Ventral Colon	0	0	0	1866	42	0	59223	58	103	0	0	0	29035	0	0	129	704	133	7295	24	0	278	3773	0
P3 - Dorsal Colon	3	0	5453	2701	107	0	30358	28	80	0	40	59	23557	0	0	317	116	0	7562	5	0	278	15123	0
P3- Fecal	0	0	2965	1816	52	0	29011	69	77	0	14	0	31227	0	15	418	132	16	6322	12	0	524	26434	0
P4 - Cecum	0	0	0	1942	173	0	49027	21	57	11	0	0	36283	8	0	241	6110	0	10407	311	2	310	4117	0
P4 - Ventral Colon	0	0	9	1599	121	0	28037	20	12	0	0	0	45058	0	0	372	911	0	5138	62	0	470	5875	0
P4 - Dorsal Colon	8	235	2897	1381	60	32	23243	94	100	0	17	0	32075	465	0	591	308	0	9348	6	0	390	15638	0
P4 - Fecal	5	0	994	2016	99	26	34805	75	30	0	7	278	36608	12	99	385	536	12	5296	24	0	196	11272	0
P5 - Cecum	0	0	0	1809	6	0	56066	0	29	0	3	0	27468	153	0	71	845	0	15743	141	0	139	3050	0
P5 - Ventral Colon	0	0	41	2010	112	0	56977	9	0	0	384	0	30633	7	0	40	256	12	6093	35	0	216	3913	0
P5 - Dorsal Colon	6	0	2568	2799	248	0	15315	71	252	0	118	0	25693	0	7	390	398	0	7961	4	0	659	15877	0
P5 - Fecal	0	0	304	1880	219	0	19504	16	491	0	68	0	24249	0	0	108	282	0	3778	0	0	145	8113	0
P6 - Cecum	0	0	0	1609	0	0	49462	0	73	4	0	0	15551	0	0	20	512	0	11016	53	0	20	2863	0
P6 - Ventral Colon	114	0	1577	1453	354	0	33336	171	147	0	16	0	33747	0	17	397	757	0	5705	0	0	522	9675	0
P6- Dorsal Colon	5	0	0	1648	12	0	54985	0	152	0	0	0	17103	0	0	10	338	0	10780	11	0	111	3118	0
P6 - Fecal	55	0	816	4135	475	0	37603	87	417	0	0	473	24960	0	129	273	1812	13	10542	0	0	208	8411	0
animal ID/body site	Sum of all horses for each feature/taxonomic classification
	Unassigned;__	k__Archaea;__	k__Archaea;p__Euryarchaeota	k__Bacteria;__	k__Bacteria;p__Actinobacteria	k__Bacteria;p__Armatimonadetes	k__Bacteria;p__Bacteroidetes	k__Bacteria;p__Chloroflexi	k__Bacteria;p__Cyanobacteria	k__Bacteria;p__Deferribacteres	k__Bacteria;p__Elusimicrobia	k__Bacteria;p__Fibrobacteres	k__Bacteria;p__Firmicutes	k__Bacteria;p__Fusobacteria	k__Bacteria;p__Lentisphaerae	k__Bacteria;p__Planctomycetes	k__Bacteria;p__Proteobacteria	k__Bacteria;p__SR1	k__Bacteria;p__Spirochaetes	k__Bacteria;p__Synergistetes	k__Bacteria;p__TM7	k__Bacteria;p__Tenericutes	k__Bacteria;p__Verrucomicrobia	k__Bacteria;p__[Thermi]
Cecum	0	0	0	14421	267	0	319311	50	207	15	40	28	154374	161	0	467	8688	141	60804	754	2	1129	20046	0
Ventral Colon	120	0	1749	10252	722	0	284489	363	317	0	418	0	199611	22	17	1114	4537	199	41118	225	0	1965	34711	0
Dorsal Colon	30	235	25770	12043	786	32	171273	392	748	0	237	109	140497	465	35	1694	1781	3	52193	26	8	1948	69502	0
Feces	64	0	8366	15889	1460	50	192376	440	1683	0	115	1248	171798	43	369	1590	4227	82	42320	36	0	1891	77233	10

## Sheet: Table S2
Table S2. Frequency of each feature/taxonomic classification for each animal at the family level.
animal ID/body site	feature/taxonomic classification
	Unassigned;__;__;__;__	k__Archaea;__;__;__;__	k__Archaea;p__Euryarchaeota;__;__;__	k__Archaea;p__Euryarchaeota;c__Methanomicrobia;o__Methanomicrobiales;__	k__Archaea;p__Euryarchaeota;c__Thermoplasmata;o__E2;__	k__Archaea;p__Euryarchaeota;c__Thermoplasmata;o__E2;f__DHVEG-1	k__Archaea;p__Euryarchaeota;c__Thermoplasmata;o__E2;f__[Methanomassiliicoccaceae]	k__Bacteria;__;__;__;__	k__Bacteria;p__Actinobacteria;__;__;__	k__Bacteria;p__Actinobacteria;c__Actinobacteria;o__Actinomycetales;__	k__Bacteria;p__Actinobacteria;c__Coriobacteriia;o__Coriobacteriales;f__Coriobacteriaceae	k__Bacteria;p__Armatimonadetes;__;__;__	k__Bacteria;p__Bacteroidetes;__;__;__	k__Bacteria;p__Bacteroidetes;c__Bacteroidia;o__Bacteroidales;__	k__Bacteria;p__Bacteroidetes;c__Bacteroidia;o__Bacteroidales;f__	k__Bacteria;p__Bacteroidetes;c__Bacteroidia;o__Bacteroidales;f__Bacteroidaceae	k__Bacteria;p__Bacteroidetes;c__Bacteroidia;o__Bacteroidales;f__Porphyromonadaceae	k__Bacteria;p__Bacteroidetes;c__Bacteroidia;o__Bacteroidales;f__Prevotellaceae	k__Bacteria;p__Bacteroidetes;c__Bacteroidia;o__Bacteroidales;f__S24-7	k__Bacteria;p__Bacteroidetes;c__Bacteroidia;o__Bacteroidales;f__[Paraprevotellaceae]	k__Bacteria;p__Bacteroidetes;c__Flavobacteriia;o__Flavobacteriales;__	k__Bacteria;p__Chloroflexi;__;__;__	k__Bacteria;p__Chloroflexi;c__Anaerolineae;__;__	k__Bacteria;p__Cyanobacteria;__;__;__	k__Bacteria;p__Cyanobacteria;c__4C0d-2;__;__	k__Bacteria;p__Cyanobacteria;c__4C0d-2;o__YS2;f__	k__Bacteria;p__Deferribacteres;c__Deferribacteres;o__Deferribacterales;f__Deferribacteraceae	k__Bacteria;p__Elusimicrobia;__;__;__	k__Bacteria;p__Fibrobacteres;c__Fibrobacteria;o__Fibrobacterales;__	k__Bacteria;p__Firmicutes;__;__;__	k__Bacteria;p__Firmicutes;c__Bacilli;o__Bacillales;__	k__Bacteria;p__Firmicutes;c__Bacilli;o__Lactobacillales;__	k__Bacteria;p__Firmicutes;c__Bacilli;o__Lactobacillales;f__Streptococcaceae	k__Bacteria;p__Firmicutes;c__Clostridia;__;__	k__Bacteria;p__Firmicutes;c__Clostridia;o__Clostridiales;__	k__Bacteria;p__Firmicutes;c__Clostridia;o__Clostridiales;f__	k__Bacteria;p__Firmicutes;c__Clostridia;o__Clostridiales;f__Clostridiaceae	k__Bacteria;p__Firmicutes;c__Clostridia;o__Clostridiales;f__Lachnospiraceae	k__Bacteria;p__Firmicutes;c__Clostridia;o__Clostridiales;f__Peptococcaceae	k__Bacteria;p__Firmicutes;c__Clostridia;o__Clostridiales;f__Ruminococcaceae	k__Bacteria;p__Firmicutes;c__Clostridia;o__Clostridiales;f__Syntrophomonadaceae	k__Bacteria;p__Firmicutes;c__Clostridia;o__Clostridiales;f__Veillonellaceae	k__Bacteria;p__Firmicutes;c__Clostridia;o__Clostridiales;f__[Mogibacteriaceae]	k__Bacteria;p__Firmicutes;c__Erysipelotrichi;o__Erysipelotrichales;f__Erysipelotrichaceae	k__Bacteria;p__Fusobacteria;c__Fusobacteriia;o__Fusobacteriales;f__Fusobacteriaceae	k__Bacteria;p__Lentisphaerae;c__[Lentisphaeria];__;__	k__Bacteria;p__Lentisphaerae;c__[Lentisphaeria];o__;f__	k__Bacteria;p__Lentisphaerae;c__[Lentisphaeria];o__Victivallales;f__Victivallaceae	k__Bacteria;p__Lentisphaerae;c__[Lentisphaeria];o__Z20;__
P1 - Cecum	0	0	0	0	0	0	0	3805	11	0	0	0	144	22829	5082	243	1020	6926	81	15102	0	0	2	16	0	0	0	0	28	123	0	406	0	7	4138	4729	13	3924	130	6948	11	4609	75	265	0	0	0	0	0
P1 - Ventral Colon	6	0	0	0	0	0	0	1418	32	0	0	0	72	25105	7026	624	816	4811	894	12912	0	0	13	0	18	0	0	0	0	96	0	1450	0	3	6656	5005	12	4223	161	7549	36	5655	350	444	0	0	0	0	0
P1 - Dorsal Colon	8	0	9632	941	0	0	16	2245	96	153	0	0	0	14743	5698	527	149	1015	141	2773	0	0	120	57	0	0	0	31	50	69	0	762	0	0	4772	4053	57	3032	0	8639	0	956	1260	1117	0	0	0	5	15
P1- Fecal	0	0	1089	112	0	0	0	2353	14	420	0	0	0	19164	8393	747	439	1893	309	5773	220	0	119	424	57	26	0	0	243	22	0	145	0	23	4740	3429	0	3031	0	9599	18	2247	556	618	0	0	0	0	56
P2 - Cecum	0	0	0	0	0	0	0	3365	28	0	0	0	107	25630	4480	243	685	8200	92	17388	0	0	19	32	0	0	0	37	0	199	0	364	0	6	4145	5245	7	3790	80	7530	0	3525	87	339	0	0	0	0	0
P2 - Ventral Colon	0	0	35	87	0	0	0	1906	61	0	0	0	34	25772	7304	263	782	3736	720	16045	0	0	92	23	0	14	0	18	0	40	0	2935	0	4	5507	5759	42	4762	0	6067	0	3200	509	673	15	0	0	0	0
P2 - Dorsal Colon	0	0	2936	1327	0	0	0	1269	50	60	0	0	0	13311	5278	108	166	1010	167	2286	0	0	79	86	21	0	0	31	0	247	0	655	0	0	3554	2306	43	1715	0	7329	0	369	741	393	0	8	0	0	0
P2- Fecal	4	0	1197	889	0	0	0	3689	46	135	0	24	4	17742	9783	135	566	1683	491	4111	0	0	74	97	34	30	0	26	254	206	0	283	0	0	4879	5278	62	4724	0	11217	12	2131	899	635	31	55	0	5	10
P3 - Cecum	0	0	0	0	0	0	0	1891	49	0	0	0	45	20358	9677	352	1494	8562	529	15487	0	0	8	0	0	0	0	0	0	28	0	1411	16	4	4408	4916	39	5954	0	5561	0	1777	52	211	0	0	0	0	0
P3 - Ventral Colon	0	0	0	0	0	42	0	1866	42	0	0	0	55	20671	12506	633	1888	8181	917	14372	0	0	58	103	0	0	0	0	0	98	0	2926	0	19	5396	5175	27	5060	37	6156	4	3667	140	330	0	0	0	0	0
P3 - Dorsal Colon	3	0	4008	1348	0	0	55	2701	76	13	18	0	32	10995	10561	399	370	2918	366	4717	0	0	28	80	0	0	0	40	59	72	0	1479	8	0	2844	4723	162	3349	0	9298	0	387	935	300	0	0	0	0	0
P3- Fecal	0	0	2790	175	0	0	0	1816	52	0	0	0	15	9115	8470	241	691	3910	625	5944	0	0	69	77	0	0	0	14	0	46	0	993	0	11	4393	4376	114	3223	0	14155	0	1650	966	1300	0	9	0	6	0
P4 - Cecum	0	0	0	0	0	0	0	1942	166	7	0	0	0	15499	4488	411	955	11474	335	15865	0	0	21	0	57	0	11	0	0	38	0	3884	39	147	4981	8587	57	8170	0	5981	0	1794	434	2171	8	0	0	0	0
P4 - Ventral Colon	0	0	9	0	0	0	0	1599	121	0	0	0	0	10837	3664	808	339	4899	2316	5174	0	0	20	12	0	0	0	0	0	55	0	5018	13	18	3399	6432	23	2883	133	21242	7	4482	345	1008	0	0	0	0	0
P4 - Dorsal Colon	8	235	2398	499	0	0	0	1381	60	0	0	32	0	11836	4812	61	42	2786	1291	2415	0	0	94	0	43	57	0	17	0	0	0	1287	0	0	2832	3857	115	4468	0	17670	0	187	945	714	465	0	0	0	0
P4 - Fecal	5	0	903	71	0	0	20	2016	89	10	0	26	0	17451	8093	388	310	3660	1164	3739	0	0	75	0	0	30	0	7	278	10	0	561	0	32	7350	4935	180	4518	12	15722	15	2206	758	309	12	49	0	0	50
P5 - Cecum	0	0	0	0	0	0	0	1809	6	0	0	0	71	22040	3974	611	4658	10250	149	14313	0	0	0	29	0	0	0	3	0	145	0	1452	15	15	4688	6017	85	5962	202	4605	4	3613	28	637	153	0	0	0	0
P5 - Ventral Colon	0	0	31	10	0	0	0	2010	112	0	0	0	114	25616	7358	567	2008	8345	773	12196	0	0	9	0	0	0	0	384	0	237	0	3288	0	9	3247	6544	71	7074	51	6326	0	1670	172	1944	7	0	0	0	0
P5 - Dorsal Colon	6	0	704	1864	0	0	0	2799	229	19	0	0	7	8575	3694	81	262	1162	133	1401	0	5	66	210	42	0	0	118	0	243	7	1251	14	76	2605	5274	236	4842	0	9182	0	193	1099	671	0	7	0	0	0
P5 - Fecal	0	0	262	42	0	0	0	1880	219	0	0	0	0	8783	5134	0	336	2005	307	2939	0	0	16	491	0	0	0	68	0	3	0	534	0	14	2953	4729	57	3972	148	9040	5	2137	463	194	0	0	0	0	0
P6 - Cecum	0	0	0	0	0	0	0	1609	0	0	0	0	43	20041	6741	122	2165	7377	357	12616	0	0	0	0	0	73	4	0	0	126	0	452	31	15	2757	3112	14	3540	40	2965	0	2455	10	34	0	0	0	0	0
P6 - Ventral Colon	114	0	614	938	0	0	25	1453	14	340	0	0	0	16003	7013	472	379	1021	4348	4100	0	0	171	89	58	0	0	16	0	27	0	308	0	0	3708	5268	447	4191	0	17017	14	1710	493	564	0	10	0	7	0
P6- Dorsal Colon	5	0	0	0	0	0	0	1648	12	0	0	0	56	23816	6439	89	2642	7311	387	14245	0	0	0	84	0	68	0	0	0	162	0	432	0	12	3090	3775	29	3710	67	3527	0	2193	33	73	0	0	0	0	0
P6 - Fecal	55	0	229	515	72	0	0	4135	18	420	37	0	0	18519	9768	472	1600	1289	1410	4545	0	0	87	346	61	10	0	0	473	57	0	64	0	0	2535	3218	39	3277	0	11549	0	2346	390	1485	0	59	8	4	58
animal ID/body site	Sum of all horses for each feature/taxonomic classification
	Unassigned;__;__;__;__	k__Archaea;__;__;__;__	k__Archaea;p__Euryarchaeota;__;__;__	k__Archaea;p__Euryarchaeota;c__Methanomicrobia;o__Methanomicrobiales;__	k__Archaea;p__Euryarchaeota;c__Thermoplasmata;o__E2;__	k__Archaea;p__Euryarchaeota;c__Thermoplasmata;o__E2;f__DHVEG-1	k__Archaea;p__Euryarchaeota;c__Thermoplasmata;o__E2;f__[Methanomassiliicoccaceae]	k__Bacteria;__;__;__;__	k__Bacteria;p__Actinobacteria;__;__;__	k__Bacteria;p__Actinobacteria;c__Actinobacteria;o__Actinomycetales;__	k__Bacteria;p__Actinobacteria;c__Coriobacteriia;o__Coriobacteriales;f__Coriobacteriaceae	k__Bacteria;p__Armatimonadetes;__;__;__	k__Bacteria;p__Bacteroidetes;__;__;__	k__Bacteria;p__Bacteroidetes;c__Bacteroidia;o__Bacteroidales;__	k__Bacteria;p__Bacteroidetes;c__Bacteroidia;o__Bacteroidales;f__	k__Bacteria;p__Bacteroidetes;c__Bacteroidia;o__Bacteroidales;f__Bacteroidaceae	k__Bacteria;p__Bacteroidetes;c__Bacteroidia;o__Bacteroidales;f__Porphyromonadaceae	k__Bacteria;p__Bacteroidetes;c__Bacteroidia;o__Bacteroidales;f__Prevotellaceae	k__Bacteria;p__Bacteroidetes;c__Bacteroidia;o__Bacteroidales;f__S24-7	k__Bacteria;p__Bacteroidetes;c__Bacteroidia;o__Bacteroidales;f__[Paraprevotellaceae]	k__Bacteria;p__Bacteroidetes;c__Flavobacteriia;o__Flavobacteriales;__	k__Bacteria;p__Chloroflexi;__;__;__	k__Bacteria;p__Chloroflexi;c__Anaerolineae;__;__	k__Bacteria;p__Cyanobacteria;__;__;__	k__Bacteria;p__Cyanobacteria;c__4C0d-2;__;__	k__Bacteria;p__Cyanobacteria;c__4C0d-2;o__YS2;f__	k__Bacteria;p__Deferribacteres;c__Deferribacteres;o__Deferribacterales;f__Deferribacteraceae	k__Bacteria;p__Elusimicrobia;__;__;__	k__Bacteria;p__Fibrobacteres;c__Fibrobacteria;o__Fibrobacterales;__	k__Bacteria;p__Firmicutes;__;__;__	k__Bacteria;p__Firmicutes;c__Bacilli;o__Bacillales;__	k__Bacteria;p__Firmicutes;c__Bacilli;o__Lactobacillales;__	k__Bacteria;p__Firmicutes;c__Bacilli;o__Lactobacillales;f__Streptococcaceae	k__Bacteria;p__Firmicutes;c__Clostridia;__;__	k__Bacteria;p__Firmicutes;c__Clostridia;o__Clostridiales;__	k__Bacteria;p__Firmicutes;c__Clostridia;o__Clostridiales;f__	k__Bacteria;p__Firmicutes;c__Clostridia;o__Clostridiales;f__Clostridiaceae	k__Bacteria;p__Firmicutes;c__Clostridia;o__Clostridiales;f__Lachnospiraceae	k__Bacteria;p__Firmicutes;c__Clostridia;o__Clostridiales;f__Peptococcaceae	k__Bacteria;p__Firmicutes;c__Clostridia;o__Clostridiales;f__Ruminococcaceae	k__Bacteria;p__Firmicutes;c__Clostridia;o__Clostridiales;f__Syntrophomonadaceae	k__Bacteria;p__Firmicutes;c__Clostridia;o__Clostridiales;f__Veillonellaceae	k__Bacteria;p__Firmicutes;c__Clostridia;o__Clostridiales;f__[Mogibacteriaceae]	k__Bacteria;p__Firmicutes;c__Erysipelotrichi;o__Erysipelotrichales;f__Erysipelotrichaceae	k__Bacteria;p__Fusobacteria;c__Fusobacteriia;o__Fusobacteriales;f__Fusobacteriaceae	k__Bacteria;p__Lentisphaerae;c__[Lentisphaeria];__;__	k__Bacteria;p__Lentisphaerae;c__[Lentisphaeria];o__;f__	k__Bacteria;p__Lentisphaerae;c__[Lentisphaeria];o__Victivallales;f__Victivallaceae	k__Bacteria;p__Lentisphaerae;c__[Lentisphaeria];o__Z20;__
C	0	0	0	0	0	0	0	14421	260	7	0	0	410	126397	34442	1982	10977	52789	1543	90771	0	0	50	77	57	73	15	40	28	659	0	7969	101	194	25117	32606	215	31340	452	33590	15	17773	686	3657	161	0	0	0	0
VC	120	0	689	1035	0	0	25	10252	382	340	0	0	275	124004	44871	3367	6212	30993	9968	64799	0	0	363	227	76	14	0	418	0	553	0	15925	13	53	27913	34183	622	28193	382	64357	61	20384	2009	4963	22	10	0	7	0
DC	30	235	19678	5979	0	42	71	12043	523	245	18	32	95	83276	36482	1265	3631	16202	2485	27837	0	5	387	517	106	125	0	237	109	793	7	5866	22	88	19697	23988	642	21116	67	55645	0	4285	5013	3268	465	15	0	5	15
F	64	0	6470	1804	72	0	20	15889	438	985	37	50	19	90774	49641	1983	3942	14440	4306	27051	220	0	440	1435	152	96	0	115	1248	344	0	2580	0	80	26850	25965	452	22745	160	71282	50	12717	4032	4541	43	172	8	15	174
[truncated: 90 more columns]
